# Supplementary material for: Systemic cisplatin increases the number of patients showing positive off-frequency masking audiometry
Source: PLoS One. 2023 Jul 6;18(7):e0287400. doi: 10.1371/journal.pone.0287400 (PMC10325046; doi:10.1371/journal.pone.0287400)
Supplement: S1 Table — (XLSX) [file pone.0287400.s001.xlsx]

## Sheet: noise audio
No	class	side	total dose	pure tone	125	250	500	1000	2000	3000	4000	6000	8000	off-freq masking	125	250	500	1000	2000	3000	4000	6000	8000	DPOAE	1	1.4	2	2.8	4	6
7	1	1	0		20	25	15	10	25	20	25	35	65		25	25	25	70	50	40	35	40	65		1	1	1	0	0	0
8	1	1	0		20	15	15	10	20	20	25	35	55		25	20	25	65	60	35	40	35	50		1	1	1	0	1	0
6	1	1	0		15	20	20	15	15	25	55	40	60		20	25	30	75	60	50	50	45	65		0	1	1	1	0	0
1	1	1	0		25	25	25	30	25	20	20	25	35		25	25	35	75	45	45	30	30	35		0	0	0	0	1	0
2	1	1	0		20	30	30	30	55	60	70	55	75		30	30	35	75	75	65	70	60	75		0	0	0	0	0	0
10	1	1	0		10	10	10	5	5	5	0	0	0		15	15	30	70	30	35	15	0	0		0	1	1	1	1	1
11	1	1	0		20	10	5	5	20	10	35	5	5		25	15	20	75	45	45	45	10	10		0	1	0	1	1	1
4	1	1	0		15	15	15	20	30	55	60	65	80		15	15	35	75	50	60	65	65	80		0	0	0	0	0	0
5	1	1	0		25	30	35	40	50	60	60	55	65		25	30	40	75	65	60	60	55	60		0	0	0	0	0	0
12	1	1	0		20	15	10	10	5	15	25	10	10		35	30	30	75	60	50	55	15	15		0	0	1	1	0	0
13	1	1	0		30	35	40	35	45	65	70	70	65		30	35	40	80	55	70	75	75	65		0	0	0	0	0	0
14	1	1	0		20	25	25	45	55	55	60	50	60		20	30	30	80	65	55	65	55	65		0	0	0	0	0	0
15	1	1	0		25	25	20	5	5	40	75	55	60		30	30	30	70	50	60	80	55	60		1	1	1	1	0	0
16	1	1	0		15	15	15	25	20	25	40	40	55		20	20	30	80	45	45	45	50	55		0	0	1	0	0	0
18	1	1	0		20	20	20	20	20	10	20	15	25		25	25	30	75	60	35	35	20	30		0	0	0	1	1	1
19	1	1	0		20	20	15	20	45	55	55	70	75		15	15	30	75	60	60	60	70	75		0	0	0	0	0	0
20	1	1	0		20	20	15	10	5	5	5	10	35		25	25	25	75	35	40	20	10	35		0	1	1	1	1	1
21	1	1	0		15	20	25	30	25	10	10	5	20		15	20	30	65	35	40	15	5	20		0	0	0	0	0	1
22	1	1	0		30	30	40	40	35	30	35	40	55		35	35	45	80	50	45	45	45	60		1	1	0	0	0	0
23	1	1	0		35	35	30	30	45	60	60	60	75		40	35	35	70	65	55	60	60	75		1	0	0	0	0	0
24	1	1	0		20	15	15	20	15	10	35	20	35		20	20	25	75	40	45	40	20	35		0	0	0	1	1	0
25	1	1	0		30	30	25	20	30	40	90	70	65		30	25	30	75	40	45	90	70	65		0	1	0	0	0	0
26	1	1	0		20	15	20	0	5	5	5	10	25		30	30	30	70	50	40	20	15	15		0	0	1	1	1	1
7	1	2	0		25	25	30	30	25	40	55	55	60		25	25	35	70	35	45	60	55	60		0	0	0	0	0	0
8	1	2	0		10	10	10	5	15	15	35	40	60		15	15	25	70	55	35	40	45	70		1	1	1	0	0	0
6	1	2	0		20	25	25	20	10	10	35	10	50		20	20	25	75	40	40	35	10	50		0	0	1	1	1	0
9	1	2	0		10	10	15	15	15	15	40	30	25		15	15	25	75	45	45	50	35	30		1	1	1	1	0	0
1	1	2	0		25	25	25	25	20	10	25	30	25		30	25	30	75	45	45	30	30	25		0	0	1	1	0	0
2	1	2	0		30	35	35	30	55	65	70	60	75		30	35	35	70	70	70	70	60	75		1	0	0	0	0	0
10	1	2	0		10	10	10	0	5	5	0	0	0		15	15	25	70	45	35	15	0	0		1	1	1	1	1	1
11	1	2	0		15	15	10	10	20	10	25	5	5		15	15	20	75	45	40	40	5	15		0	1	1	0	1	1
4	1	2	0		15	10	5	20	25	50	60	55	85		15	15	25	70	45	60	65	55	90		0	1	1	0	0	0
5	1	2	0		20	20	25	30	45	50	55	45	60		20	25	35	75	60	55	55	45	60		0	0	0	0	0	0
12	1	2	0		25	15	10	10	5	15	10	5	10		30	20	25	70	40	40	35	10	10		0	0	0	1	0	0
13	1	2	0		35	40	35	50	55	60	70	60	65		35	40	40	75	60	65	70	60	65		1	0	0	0	0	0
14	1	2	0		25	25	25	30	35	45	65	40	50		25	30	30	80	55	55	65	40	50		1	1	0	0	0	0
15	1	2	0		25	25	20	5	10	15	50	20	50		30	25	30	70	40	45	50	25	55		0	0	0	0	0	0
16	1	2	0		20	20	15	20	25	35	40	50	50		20	20	30	80	50	45	50	50	55		0	1	0	0	0	0
17	1	2	0		25	25	25	20	30	40	50	45	45		30	30	30	75	60	55	55	45	45		0	0	0	0	0	0
18	1	2	0		15	15	25	20	25	15	35	15	35		20	20	35	75	50	45	45	15	35		1	1	1	1	0	0
19	1	2	0		15	20	20	20	60	60	60	50	55		20	25	30	75	65	65	60	55	60		0	0	0	0	0	0
20	1	2	0		15	20	15	15	10	10	15	20	40		25	30	30	70	40	40	30	25	45		0	1	1	1	1	1
21	1	2	0		15	20	25	25	25	25	20	10	20		15	20	35	65	40	40	25	15	25		0	0	0	0	0	1
22	1	2	0		40	40	50	40	40	40	50	50	65		35	45	55	80	60	50	55	50	70		1	0	0	0	0	0
23	1	2	0		25	25	20	30	40	65	65	60	70		30	30	30	75	55	65	70	60	70		0	0	0	0	0	0
24	1	2	0		20	15	15	15	20	25	50	35	45		20	20	25	75	40	45	50	35	45		0	0	0	0	0	0
25	1	2	0		15	20	25	25	25	55	85	70	70		20	25	30	75	35	60	80	65	70		0	1	1	0	0	0
26	1	2	0		25	30	15	0	5	10	10	15	25		30	30	30	70	45	40	20	15	45		1	1	1	1	1	1
7	2	1	80		20	20	15	15	30	25	30	40	60		30	25	25	75	55	40	35	40	50		1	1	1	0	0	0
8	2	1	80		15	10	10	10	25	20	35	40	55		20	15	30	75	55	40	45	40	55		1	1	1	1	0	0
6	2	1	100		25	25	20	15	10	30	50	50	70		25	25	25	65	55	50	50	50	60		0	0	1	0	0	0
1	2	1	60		25	25	30	35	30	20	25	30	40		25	25	35	75	40	45	35	35	40		0	0	0	0	0	0
2	2	1	60		15	25	20	30	60	65	75	60	75		25	30	30	75	70	70	80	65	80		0	0	0	0	0	0
10	2	1	80		5	5	5	5	5	5	10	40	50		10	10	25	70	35	35	20	40	50		0	1	1	1	1	0
11	2	1	100		15	10	15	10	20	5	35	10	35		10	10	25	70	35	35	40	10	35		0	1	0	1	1	1
4	2	1	60		10	10	10	20	30	55	55	70	90		10	15	35	70	55	55	60	70	90		1	1	1	0	0	0
5	2	1	100		25	30	35	40	50	55	60	55	60		30	30	40	75	65	60	65	60	65		0	0	0	0	0	0
12	2	1
13	2	1	60		35	45	45	35	45	65	75	65	65		50	55	55	80	65	70	75	60	60		0	0	1	0	0	0
14	2	1	80		25	25	30	50	55	55	60	50	60		25	25	30	80	65	60	65	55	65		0	1	0	0	0	0
15	2	1	80		20	20	15	10	20	45	75	60	70		25	30	30	75	50	55	80	75	85		1	1	1	1	0	0
16	2	1	80		15	15	10	25	30	30	40	45	55		15	20	25	80	45	40	40	45	60		0	0	0	0	0	0
18	2	1	60		15	20	25	30	25	15	20	15	45		15	20	30	70	45	40	40	25	50		0	1	0	1	1	0
19	2	1	60		20	20	20	15	55	65	65	60	75		30	30	35	75	65	65	65	60	75		0	0	0	0	0	0
20	2	1	100		15	15	15	10	5	5	10	30	50		20	20	30	70	35	40	25	30	70		0	1	1	1	1	0
21	2	1	80		10	15	25	30	25	5	10	5	25		10	15	30	70	40	35	15	0	35		0	0	0	0	0	1
22	2	1	60		40	40	50	35	40	25	30	45	60		50	45	55	80	65	45	50	55	70		0	1	1	0	0	0
23	2	1	80		35	35	30	40	45	60	65	65	80		35	35	35	75	60	65	65	65	80		0	0	0	0	0	0
24	2	1	100		20	15	10	15	20	15	35	45	55		25	25	30	75	40	45	40	45	55		1	1	0	1	0	0
25	2	1	80		20	20	25	20	30	40	85	75	85		15	20	35	70	35	50	85	75	85		1	0	0	0	0	0
26	2	1	80		15	15	15	5	10	5	5	15	20		20	25	30	70	55	35	20	15	20		1	1	1	1	1	1
7	2	2	80		35	35	35	40	20	55	60	65	70		35	35	40	70	25	55	75	65	70		0	0	0	0	0	0
8	2	2	80		10	5	10	15	25	20	40	45	75		15	10	25	75	45	40	45	45	80		1	1	1	0	0	0
6	2	2	100		25	25	25	20	10	25	30	20	55		35	35	40	70	55	35	40	25	55		0	1	1	1	1	0
9	2	2	60		10	10	15	20	15	20	40	35	30		15	15	25	70	45	40	45	35	30		0	0	1	1	0	0
1	2	2	60		25	20	25	25	20	5	25	35	35		25	20	35	75	40	45	35	30	35		0	0	0	1	0	0
2	2	2	60		25	30	30	30	45	65	70	60	75		30	35	30	70	70	70	70	60	75		0	0	0	0	0	0
10	2	2	80		10	10	5	0	10	5	0	25	40		15	15	25	70	45	35	15	30	45		1	1	1	1	1	1
11	2	2	100		10	5	10	15	25	15	30	15	20		5	10	25	70	45	40	35	15	20		0	0	1	1	1	1
4	2	2	60		20	20	10	15	20	45	55	55	90		15	20	30	75	45	55	60	55	100		1	1	1	0	0	0
5	2	2	100		20	20	25	35	45	50	55	45	55		20	20	30	75	60	55	55	45	60		0	0	0	0	0	0
12	2	2
13	2	2	60		45	45	40	50	55	60	70	55	60		45	50	40	80	70	65	70	55	55		0	0	0	0	0	0
14	2	2	80		30	30	30	30	30	45	60	40	50		30	30	35	75	55	55	60	40	50		0	1	0	0	0	0
15	2	2	80		20	20	20	5	15	20	50	55	65		25	30	30	75	45	45	55	50	65		1	1	1	0	0	0
16	2	2	80		25	25	20	25	40	35	45	55	65		30	30	30	80	60	50	50	60	70		0	0	0	0	1	0
17	2	2	60		30	30	30	25	40	40	55	45	50		30	35	35	75	60	55	55	45	50		1	0	0	0	0	0
18	2	2	60		15	15	25	25	20	20	30	20	45		15	15	30	70	45	40	40	20	45		0	0	1	0	0	0
19	2	2	60		20	20	25	15	60	55	65	50	55		30	30	35	70	70	60	65	50	60		0	0	0	0	0	0
20	2	2	100		10	15	10	15	5	10	30	40	50		15	20	25	70	35	40	35	40	80		0	1	1	1	1	0
21	2	2	80		15	20	25	30	25	20	20	5	30		15	20	35	70	40	40	25	10	30		0	0	0	0	0	1
22	2	2	60		50	55	55	40	45	40	55	55	65		55	60	60	85	70	55	60	55	70		0	1	0	0	0	0
23	2	2	80		25	30	25	35	40	60	65	75	75		30	30	30	75	55	65	65	70	80		0	0	0	0	0	0
24	2	2	100		20	15	10	10	15	30	60	55	60		25	20	25	75	40	50	60	55	60		1	0	0	1	0	0
25	2	2	80		15	15	25	20	25	55	85	75	85		15	20	35	70	35	50	85	75	85		0	1	1	0	0	0
26	2	2	80		15	15	10	5	10	5	10	15	15		20	25	30	70	45	40	20	20	20		1	1	1	1	1	1
7	3	1	160		15	10	10	15	30	20	30	35	55		20	20	30	75	45	60	65	65	75		1	1	1	0	0	0
8	3	1	160
6	3	1	200		20	20	20	20	5	40	55	35	60		25	25	30	65	45	55	55	35	60		0	0	1	0	0	0
1	3	1	180		30	30	35	40	30	25	25	35	50		35	30	40	70	35	45	35	35	50		0	0	0	0	0	0
2	3	1	180		20	25	30	30	60	65	65	60	75		25	35	35	70	75	70	70	65	70		0	0	0	0	0	0
10	3	1	160		5	5	5	5	5	10	45	55	55		15	15	25	70	40	40	45	60	60		1	1	1	1	0	0
11	3	1	200		25	20	15	15	25	20	45	20	40		20	25	30	75	45	40	50	20	40		0	1	0	1	1	1
4	3	1	180		10	10	10	25	40	55	65	60	90		10	10	30	75	60	60	65	65	90		0	1	1	0	0	0
5	3	1	200		15	15	25	40	50	55	60	55	55		15	15	30	70	60	55	60	55	55		0	0	0	0	0	0
12	3	1	120		10	10	10	10	5	10	25	15	50		20	20	25	70	40	40	35	20	50		0	0	1	1	0	0
13	3	1	180		35	40	35	30	45	80	80	80	75		40	40	40	75	60	85	80	80	70		0	0	0	0	0	0
14	3	1	160		15	20	30	45	50	60	70	55	60		10	25	35	80	65	60	70	55	60		0	1	1	0	0	0
15	3	1	160		25	25	30	10	20	55	80	60	85		35	35	30	75	35	65	85	65	85		0	1	1	0	0	0
16	3	1	160		10	10	10	25	20	25	45	45	50		20	20	25	75	50	45	45	50	55		0	0	0	1	0	0
18	3	1	180		20	20	20	30	25	20	30	20	55		15	15	25	75	45	45	35	30	55		0	0	0	1	0	0
19	3	1	180
20	3	1	200		15	15	15	10	15	45	50	45	60		20	25	30	70	40	50	50	55	75		1	1	1	0	0	0
21	3	1	160		10	15	25	25	25	5	10	10	45		10	20	35	70	40	35	20	10	45		0	0	0	0	0	1
22	3	1	180		40	40	45	35	30	25	35	45	60		45	45	55	85	75	60	60	50	65		0	0	0	0	0	0
23	3	1	160		30	35	30	35	45	60	65	65	75		35	35	35	75	60	65	70	65	75		0	0	0	0	0	0
24	3	1	200		25	25	15	15	15	35	55	60	80		30	30	30	75	40	45	55	65	80		0	0	1	0	0	0
25	3	1	160		30	30	30	25	30	45	85	70	70		35	35	35	70	40	50	90	70	75		0	1	0	0	0	0
26	3	1	160		15	15	15	10	10	5	5	15	30		25	25	30	70	50	40	25	20	30		0	1	1	0	1	1
7	3	2	160		35	30	35	35	45	55	60	60	75		35	30	50	75	45	60	65	65	75		0	0	0	0	0	0
8	3	2	160
6	3	2	200		25	25	25	20	15	15	40	35	70		35	35	40	70	40	40	40	35	70		0	0	1	0	1	0
9	3	2	180		15	15	15	10	15	10	40	35	25		30	25	30	75	55	45	50	40	30		1	1	1	1	0	0
1	3	2	180		30	25	30	30	25	10	25	40	35		30	30	35	70	35	45	35	40	40		0	0	0	0	1	0
2	3	2	180		35	35	35	30	55	65	70	65	80		40	40	45	75	75	70	70	65	80		0	0	0	0	0	0
10	3	2	160		10	10	10	5	5	5	35	45	50		20	15	30	70	50	45	45	45	55		1	1	1	1	0	0
11	3	2	200		15	15	15	15	20	15	40	5	35		20	20	30	70	35	40	45	10	40		0	1	0	1	0	1
4	3	2	180		15	5	5	15	20	50	60	60	95		20	15	30	75	50	55	60	60	90		1	1	1	0	0	0
5	3	2	200		15	15	25	35	45	50	55	45	55		15	15	30	70	60	50	55	45	60		0	0	0	0	0	0
12	3	2	120		25	10	10	15	10	15	35	15	45		25	20	25	70	40	40	40	15	40		0	0	0	1	0	0
13	3	2	180		30	40	30	50	60	60	70	65	70		40	45	35	75	65	65	75	60	65		0	0	0	0	0	0
14	3	2	160		20	15	25	30	30	45	60	40	50		20	20	30	75	50	50	65	35	55		0	1	0	0	0	0
15	3	2	160		30	25	20	5	15	20	55	60	70		35	30	35	70	40	45	60	60	75		0	0	0	0	0	0
16	3	2	160		20	20	15	20	35	35	45	55	70		20	25	30	75	60	50	45	60	75		0	0	0	0	0	0
17	3	2	180		30	40	35	25	35	40	55	50	60		35	35	35	75	60	60	65	50	60		0	0	0	0	0	0
18	3	2	180		20	25	30	30	25	25	30	20	55		25	25	40	75	45	45	35	25	50		0	1	1	0	0	0
19	3	2	180
20	3	2	200		10	15	10	15	25	50	55	60	60		15	20	25	70	45	55	60	55	85		0	1	1	0	0	0
21	3	2	160		10	15	25	25	25	25	20	35	55		15	15	30	70	40	40	30	45	65		0	0	0	0	0	0
22	3	2	180		40	45	50	40	35	35	45	45	75		40	45	55	85	80	60	60	50	70		0	0	0	0	0	0
23	3	2	160		30	30	25	40	40	65	70	65	70		35	35	30	70	55	65	65	70	75		0	0	0	0	0	0
24	3	2	200		25	20	15	15	20	55	60	65	70		30	25	30	75	50	60	60	65	75		1	1	0	0	0	0
25	3	2	160		25	25	25	15	25	55	90	75	75		25	30	30	70	40	60	90	75	75		1	1	1	0	0	0
26	3	2	160		15	15	10	5	15	10	25	30	35		25	30	30	70	50	40	35	35	45		0	1	1	0	0	0
7	4	1	240
8	4	1	240
6	4	1	300		20	20	20	20	10	45	50	45	70		25	25	30	75	55	55	65	50	75		1	1	1	0	0	0
1	4	1	240		25	25	35	35	25	30	40	40	55		25	25	40	75	35	45	45	45	55		0	0	0	0	0	0
2	4	1	240		35	35	35	35	65	55	70	65	90		25	30	30	75	75	70	70	65	90		0	0	0	0	0	0
10	4	1	240
11	4	1	300		20	15	15	15	25	25	50	25	45		20	15	25	75	40	45	50	30	50		1	1	0	1	0	0
4	4	1	240
5	4	1	300
12	4	1
13	4	1	240
14	4	1	240
15	4	1	240		30	30	35	15	15	60	75	65	95		35	35	40	75	35	65	80	65	95		0	0	0	0	0	0
16	4	1	240
18	4	1	240
19	4	1	240
20	4	1	300
21	4	1	240		30	30	35	30	30	15	50	55	60		30	30	35	70	35	40	50	65	70		0	0	0	0	0	0
22	4	1	240		40	40	45	35	30	25	35	45	60		40	40	45	75	55	40	45	45	55		0	1	0	0	0	0
23	4	1	240
24	4	1	400
25	4	1	240
26	4	1	240		15	15	15	10	10	5	5	20	35		20	20	30	70	55	50	25	25	40		1	1	1	0	1	1
7	4	2	240
8	4	2	240
6	4	2	300		30	35	35	20	10	15	40	35	70		25	30	35	75	50	45	45	40	70		0	1	1	1	1	0
9	4	2	240
1	4	2	240		30	25	25	30	20	10	30	35	30		30	25	30	75	40	45	35	35	25		0	0	1	1	1	0
2	4	2	240		30	30	30	35	55	65	65	70	85		30	30	30	75	75	60	60	60	85		0	0	0	0	0	0
10	4	2	240
11	4	2	300		15	10	15	20	25	25	45	15	45		15	10	25	75	45	45	50	20	45		1	0	1	0	0	0
4	4	2	240
5	4	2	300
12	4	2
13	4	2	240
14	4	2	240
15	4	2	240		30	30	25	15	15	45	55	65	100		40	35	35	75	40	45	60	75	100		0	0	1	0	0	0
16	4	2	240
17	4	2	240
18	4	2	240
19	4	2	240
20	4	2	300
21	4	2	240		25	25	25	25	20	30	55	45	60		20	25	30	70	30	40	65	60	65		0	0	0	0	0	0
22	4	2	240		40	45	50	40	40	35	55	50	65		40	50	60	75	60	50	60	55	65		0	0	0	0	0	0
23	4	2	240
24	4	2	400
25	4	2	240
26	4	2	240		15	15	10	0	10	5	25	45	40		25	25	30	70	50	40	35	50	45		0	0	0	0	0	0
